# Supplementary material for: The Antidepressant Sertraline Modulates Gene Expression and Alternative Splicing Events in the Dermatophyte Trichophyton rubrum: A Comprehensive Analysis
Source: Genes (Basel). 2025 Jan 24;16(2):146. doi: 10.3390/genes16020146 (PMC11855152; doi:10.3390/genes16020146)
Supplement: Supplementary file 1 [file genes-16-00146-s001.zip]

Archive with 1 entries (1 files):
- genes-3399746-supplementary.pdf
